# Supplementary material for: Amino acid metabolomics and machine learning for assessment of post-hepatectomy liver regeneration
Source: Front Pharmacol. 2024 May 24;15:1345099. doi: 10.3389/fphar.2024.1345099 (PMC11157015; doi:10.3389/fphar.2024.1345099)
Supplement: Supplementary file 2 [file DataSheet1.xlsx]

## Sheet: Compound List
Compound 1	His	L-Histidine
Compound 2	Hyp	Hypoxanthine
Compound 3	3MHis	3-methylhistidine
Compound 4	1MHis	1-methylhistidine
Compound 5	PEtN	O-Phosphoethanolamine
Compound 6	Asn	L-Asparagine
Compound 7	Arg	L-Arginine
Compound 8	Car	Sarcosine
Compound 9	Tau	Taurine
Compound 10	Ans	Anserine
Compound 11	Ser	L-Serine
Compound 12	Gln	L-Glutamine
Compound 13	Asa	Argininosuccinic acid
Compound 14	Gly	Glycine
Compound 15	EtN	Erythrityl Tetranitrate
Compound 16	Asp	L-Aspartic acid
Compound 17	Cit	Citrulline
Compound 18	Sar	Sarcosine
Compound 19	Glu	L-Glutamic acid
Compound 20	bAla	Beta-Alanine
Compound 21	Thr	L-Threonine
Compound 22	Ala	L-Alanine
Compound 23	Hcit	Homocitrulline
Compound 24	GABA	Gamma-Aminobutyric acid
Compound 25	Aad	Aminoadipic acid
Compound 26	Hyl	Hydroxylysine
Compound 27	bAib	β-aminoisobutyric acid
Compound 28	Pro	L-Proline
Compound 29	Cth	L-cystathionine
Compound 30	Abu	2-aminobutyric acid
Compound 31	Cys	L-Cysteine
Compound 32	Tyr	L-Tyrosine
Compound 33	Met	L-Methionine
Compound 34	Val	L-Valine
Compound 35	Ile	L-Isoleucine
Compound 36	Leu	L-Leucine
Compound 37	Phe	L-Phenylalanine
Compound 38	Trp	L-Tryptophan
Compound 39	Lys	L-Lysine

## Sheet: Healthy_data
Item	Description
liver_index	liver weight / body weight
Healthy_Group	time points after hepatectomy
Liver_index	Healthy_Group	His	Hyp	3MHis	1MHis	PEtN	Asn	Arg	Car	Tau	Ans	Ser	Gln	Asa	Gly	EtN	Asp	Cit	Sar	Glu	bAla	Thr	Ala	Hcit	GABA	Aad	Hyl	bAib	Pro	Cth	Abu	Cys	Tyr	Met	Val	Ile	Leu	Phe	Trp	Lys
0.0534712	sham	11.221	2.317	0.251	0.598	1.437	3.739	23.849	0.757	94.088	1.108	8.966	88.66	0.458	15.058	1.217	1.484	9.961	0.111	6.989	0.449	14.26	32.235	0.108	0.031	1.381	0.216	0.009	9.301	0.662	0.465	0.671	15.336	10.27	23.172	8.279	13.174	12.594	26.743	38.741
0.0347352	sham	13.45	1.076	0.685	0.879	1.197	4.902	34.606	0.345	89.588	0.844	12.605	115.249	0.266	14.248	0.766	2.774	11.997	0.269	5.612	0.147	18.583	34.717	0.12	0.028	0.975	0.044	0.01	8.878	0.118	0.412	1.614	11.757	11.587	23.444	9.187	16.337	16.279	17.438	44.005
0.0465204	sham	10.001	1.919	0.17	0.245	1.207	4.097	26.857	0.29	87.714	0.586	10.249	94.788	0.375	14.185	0.839	1.859	10.462	0.129	5.962	0.558	15.634	30.412	0.079	0.041	1.236	0.135	0.01	10.174	0.54	0.502	0.618	11.446	10.273	19.322	8.245	13.383	10.226	15	51.494
0.0469611	sham	13.269	2.038	0.188	0.47	1.422	4.35	29.441	0.614	122.137	0.839	10.253	110.152	0.417	15.401	1.097	1.888	11.729	0.1	6.667	0.649	14.71	34.088	0.054	0.04	1.305	0.166	0.01	11.513	0.222	0.46	0.894	11.377	12.213	22.828	9.887	15.813	12.591	19.283	56.042
0.0503316	sham	12.803	2.728	0.237	0.552	1.665	4.742	32.023	0.426	103.403	0.643	12.683	109.852	0.436	16.263	0.769	1.955	11.32	0.1	7.654	0.48	16.897	36.714	0.089	0.037	1.31	0.154	0.011	10.12	0.365	0.443	1.23	12.74	9.908	20.904	7.903	12.911	10.76	21.146	47.872
0.0511355	sham	13.389	2.245	0.234	0.635	1.76	5.789	29.706	0.613	110.666	0.974	12.487	115.593	0.489	16.437	0.794	1.155	12.767	0.078	6.375	0.426	16.435	44.554	0.049	0.049	1.409	0.098	0.007	11.62	0.326	0.51	1.109	12.302	10.938	19.728	8.389	13.823	11.353	19.485	54.411
0.0137957	6h	21.187	2.565	0.82	1.072	1.414	4.537	2.944	0.458	210.193	0.648	23.699	171.372	0.001	41.165	3.731	7.514	12.386	0.14	6.015	1.255	39.125	17.51	0.055	0.117	3.435	0.062	0.253	9.385	0.537	2.436	6.836	19.334	9.972	37.04	18.836	37.274	23.23	9.497	126.231
0.0117748	6h	10.287	2.281	0.806	0.842	1.773	3.204	0.335	0.356	189.01	0.582	21.775	162.511		38.393	3.348	14.157	10.61	0.073	8.165	1.721	35.531	19.005	0.047	0.213	1.312	0.074	0.341	10.073	0.262	2.31	6.24	21.386	10.389	35.817	18.454	38.13	24.603	6.073	110.327
0.0157236	6h	10.586	3.214	0.506	0.454	1.528	2.435	0.328	0.282	158.976	0.396	30.298	178.966	0.168	40.06	3.997	27.73	11.899	0.148	8.093	1.431	44.955	30.07	0.038	0.114	4.708	0.069	0.273	12.415	0.375	2.379	3.331	26.898	15.046	39.391	17.982	34.022	26.949	7.56	112.75
0.0137957	6h	19.495	3.18	0.287	0.238	2.039	5.903	0.418	0.234	105.206	0.358	35.501	172.75	0.178	39.888	3.675	16.622	10.808	0.222	7.5	1.427	50.404	35.838	0.03	0.059	6.121	0.091	0.365	12.247	0.286	2.499	2.363	30.252	17.476	35.263	15.746	29.223	27.865	6.575	105.373
0.0157401	6h	16.303	1.624	0.445	0.468	2.256	4.525	0.249	0.333	144.647	0.489	17.625	136.837		26.654	2.347	11.044	8.781	0.186	10.217	1.033	34.661	27.205	0.035	0.094	3.862	0.057	0.244	9.268	0.231	1.784	1.907	19.442	7.193	29.013	13.05	23.839	22.662	6.533	82.435
0.0141124	6h	18.964	3.017	0.615	0.677	2.836	4.306	0.367	0.321	128.672	0.451	23.985	148.857	0.002	32.271	3.796	11.908	10.338	0.202	11.263	1.67	39.011	27.308	0.053	0.18	2.38	0.032	0.361	9.302	0.32	1.816	2.668	22.01	10.507	28.761	11.977	22.908	24.156	7.009	98.218
0.0177823	24h	19.116	2.276	0.736	1.075	1.868	4.123	0.612	0.972	258.559	1.902	27.384	201.853	0.038	44.134	4.758	9.789	12.19	0.068	4.924	2.45	54.437	46.947	0.074	0.205	4.792	0.156	0.664	15.381	1.85	4.841	20.851	23.393	16.726	35.132	15.575	33.469	27.007	6.793	144.173
0.0194332	24h	16.556	1.022	0.65	0.543	3.794	4.223	0.395	3.848	364.381	5.968	16.755	163.984	0.052	32.686	3.648	6.55	7.456	0.249	6.195	1.114	30.212	36.077	0.089	0.274	1.009	0.04	0.31	12.277	1.048	1.498	24.129	18.232	8.307	25.358	8.905	23.961	20.494	4.455	122.486
0.0200774	24h	20.363	2.641	0.416	0.703	3.179	4.226	0.506	1.281	296.85	2.16	42.682	288.886	0.004	62.28	5.093	14.159	15.706	0.179	7.812	1.659	61.303	57.464	0.052	0.764	3.621	0.1	0.598	18.831	1.77	3.888	15.95	25.709	20.613	48.576	22.09	47.728	34.367	6.916	153.18
0.0160894	24h	5.954	2.415	0.47	0.689	1.158	4.483	0.435	0.498	100.613	0.77	22.071	145.524		23.959	2.729	11.165	17.19	0.126	11.989	0.749	47.734	53.623	0.081	0.176	16.036	0.079	0.267	14.867	0.71	5.685	1.368	28.514	17.085	28.918	11.592	22.444	25.794	9.898	80.904
0.02	24h	5.346	3.004	0.619	1.54	0.948	5.397	0.361	0.456	139.438	0.547	21.289	149.611		22.812	2.48	12.46	13.103	0.046	14.773	0.515	51.988	52.698	0.084	0.168	4.247	0.082	0.165	14.912	0.334	4.852	1.749	19.514	15.603	31.302	13.214	25.729	25.302	7.988	80.402
0.0170155	24h	15.949	3.067	0.223	0.425	2.636	5.773	0.357	0.335	104.847	0.534	23.942	163.181	0.012	31.309	3.196	31.516	14.12	0.291	24.564	1.757	51.392	68.816	0.037	0.157	32.501	0.096	0.914	16.171	0.508	5.995	1.531	21.711	14.973	33.19	12.219	23.991	28.785	8.91	88.352
0.020602	48h	16.926	6.156	0.46	0.793	0.568	10.4	0.482	0.31	141.407	0.867	30.585	158.038		26.114	2.036	6.545	15.414	0.259	16.013	0.402	51.281	75.387	0.099	0.054	2.034	0.19	0.066	24.963	0.495	2.51	0.544	23.198	20.021	22.174	8.603	17.012	22.58	14.022	70.013
0.025114	48h	21.348	3.412	0.471	1.189	1.778	7.878	27.25	0.308	140.976	0.593	23.313	137.039	0.23	24.045	1.373	2.381	13.226	0.527	7.697	0.311	36.083	48.623	0.109	0.057	5.662	0.153	0.018	20.711	0.698	1.045	1.589	18.183	18.062	24.909	9.548	17.807	17.432	20.609	70.167
0.0220759	48h	21.539	6.475	0.528	1.198	1.443	9.136	1.261	0.434	158.086	0.739	23.268	192.062	0.214	25.504	2.264	6.827	17.311	0.229	13.881	0.406	63.996	55.322	0.129	0.026	3.447	0.152	0.052	22.575	0.637	5.824	0.613	19.885	19.974	23.426	10.623	20.004	22.377	7.092	72.456
0.0237456	48h	18.785	3.977	0.3	0.468	1.832	7.817	24.451	0.409	129.99	0.663	26.426	145.598	0.484	29.556	1.043	2.779	16.215	0.547	7.787	0.466	41.41	52.682	0.096	0.059	4.083	0.17	0.013	21.924	0.69	1.015	1.65	21.787	25.237	25.265	9.502	16.738	15.375	24.74	78.883
0.0193455	48h	25.722	5.14	0.3	0.593	1.1	14.646	1.429	0.382	135.023	0.782	40.09	202.182	0.216	32.916	1.892	4.965	22.441	0.521	14.623	0.314	60.437	93.044	0.085	0.075	5.262	0.213	0.04	34.715	0.426	1.084	0.973	30.288	28.701	30.299	11.346	22.133	29.627	21.487	98.25
0.0236596	48h	14.298	1.831	0.426	0.924	1.223	5.073	21.777	0.45	82.758	0.825	15.067	106.946	0.238	21.138	0.763	1.768	10.79	0.212	8.364	0.18	22.314	23.183	0.095	0.029	1.124	0.044	0.022	9.363	0.322	0.512	1.465	16.064	7.591	19.438	7.734	12.735	12.494	26.971	45.938
0.0282114	72h	16.223	4.271	0.456	0.425	1.484	5.607	19.084	0.423	154.761	0.818	16.684	135.297	0.29	24.83	1.402	2.53	11.488	0.316	9.594	0.495	23.474	37.947	0.127	0.048	1.599	0.189	0.018	15.687	0.517	0.854	0.963	21.299	17	20.817	8.187	13.978	14.007	23.945	54.801
0.0230151	72h	15.7	5.161	0.805	1.136	0.048	8.348	0.242	0.732	135.234	1.084	23.09	160.19	0.27	24.153	2.353	5.163	13.49	0.093	16.149	0.238	60.631	59.578	0.189	0.056	1.543	0.099	0.028	19.964	0.249	4.613	0.779	19.221	17.35	21.407	8.774	17.001	22.927	8.749	55.309
0.0244422	72h	16.659	4.009	0.517	0.811	0.058	7.123	0.509	0.903	125.919	1.276	26.122	148.678		18.996	2.102	4.291	12.993	0.241	12.283	0.188	52.796	55.966	0.127	0.044	1.223	0.167	0.018	16.631	0.379	3.192	0.522	21.002	16.041	15.198	5.537	11.382	20.25	12.631	59.643
0.0282619	72h	20.686	3.584	0.792	0.849	0.102	9.062	8.737	1.85	171.645	2.374	24.636	179.404	0.191	25.21	1.827	3.822	14.572	0.387	15.002	0.356	33.034	47.486	0.181	0.028	3.113	0.163	0.013	19.601	0.505	0.762	0.574	33.91	18.136	25.088	8.35	16.717	25.177	32.563	71.883
0.0288425	72h	17.525	2.917	0.648	1.085	0.19	7.616	12.962	1.364	149.028	1.818	19.938	154.865	0.164	23.223	1.892	2.999	13.553	0.334	12.006	0.303	26.499	40.459	0.133	0.036	2.033	0.169	0.016	16.813	0.53	0.691	0.697	27.58	16.602	21.55	7.593	15.215	21.986	29.332	62.591
0.0274806	72h	15.059	2.122	0.4	0.604	1.631	5.509	14.474	0.626	108.684	0.896	18.921	126.71	0.134	20.016	0.952	1.851	12.64	0.338	6.194	0.182	22.482	41.628	0.105	0.041	2.211	0.151	0.008	16.429	0.204	0.78	1.508	19.609	13.969	19.346	8.279	14.346	15.935	22.92	60.783
0.0334766	168h	10.946	2.952	0.37	0.468	1.168	3.496	33.658	0.267	72.808	0.504	9.748	81.105	0.244	14.229	0.918	2.172	9.302	0.198	7.99	0.286	14.666	25.916	0.133	0.047	1.678	0.275	0.019	9.803	0.243	0.493	0.4	17.391	16.568	23.029	9.437	16.157	14.022	22.068	61.815
0.0368966	168h	13.607	3.973	0.238	0.385	1.757	4.674	36.373	0.428	89.361	0.761	13.342	99.805	0.531	19.835	1.206	2.812	12.364	0.33	8.787	0.349	19.322	43.205	0.118	0.074	2.417	0.361	0.012	15.296	0.275	0.738	0.924	18.256	18.387	30.044	10.974	19.417	15.475	23.264	70.182
0.0452275	168h	10.874	2.315	0.255	0.083	1.151	2.9	25.199	0.059	87.761	0.449	8.565	79.012	0.262	12.751	0.816	2.044	9.181	0.275	6.307	0.341	11.85	22.449	0.091	0.032	1.045	0.153	0.012	8.677	0.237	0.543	0.293	15.567	14.593	21.693	9.658	16.478	13.155	21.712	45.388
0.0400384	168h	14.34	2.91	0.359	0.514	1.329	3.764	32.077	0.536	85.138	0.475	11.435	99.653	0.385	15.181	0.968	2.145	11.846	0.245	6.62	0.336	17.18	27.397	0.1	0.049	1.344	0.22	0.015	11.969	0.329	0.618	0.548	17.555	13.858	28.793	11.194	18.865	15.261	23.857	61.253
0.0385375	168h	11.906	2.578	0.233	0.41	1.338	3.475	28.059	0.12	76.517	0.419	9.06	91.337	0.313	14.348	0.939	1.964	11.506	0.22	5.403	0.324	15.253	26.53	0.082	0.044	1.429	0.148	0.007	9.689	0.292	0.625	0.71	14.345	14.557	24.107	10.118	17.059	13.171	22.945	55.985
0.0392914	168h	12.972	3.367	0.247	0.398	1.256	4.13	30.522	0.301	78.761	0.558	11.721	84.881	0.385	16.69	0.806	1.773	11.807	0.328	7.41	0.364	16.508	33.756	0.088	0.034	1.676	0.193	0.028	11.756	0.324	0.6	0.652	19.233	20.406	28.255	10.961	18.98	14.637	24.638	60.984
Note: "Sham" is difined when the mice were anesthetized and sacrificed at 0 h.

## Sheet: NASH_data
Item	Description
liver_index	liver weight / body weight
NASH_Group	time points after hepatectomy
Liver_index	NASH_Group	His	Hyp	3MHis	1MHis	PEtN	Asn	Arg	Car	Tau	Ans	Ser	Gln	Asa	Gly	EtN	Asp	Cit	Sar	Glu	bAla	Thr	Ala	Hcit	GABA	Aad	Hyl	bAib	Pro	Cth	Abu	Cys	Tyr	Met	Val	Ile	Leu	Phe	Trp	Lys
0.0342117	sham	8.656	1.616	0.689	0.788	2.335	3.312	15.503	0.271	125.109	0.537	10.671	63.845	0.255	14.552	1.405	2.843	8.317	0.018	10.114	0.581	14.964	27.338	0.083	0.035	0.591	0.045		8.294	0.565	0.216	1.171	14.934	6.995	15.45	6.638	12.133	9.695	17.142	32.771
0.0380878	sham	11.822	2.881	0.613	0.791	3.012	4.956	18.453	0.885	165.22	1.158	11.771	69.87	0.437	16.434	1.466	4.683	8.892	0.008	13.915	0.879	22.073	36.008	0.104	0.041	1.074	0.076		14.138	0.462	0.274	0.924	22.46	9.583	23.921	9.44	16.23	11.084	17.056	55.786
0.0376206	sham	8.95	2.351	0.832	1.146	2.599	4.12	18.839	0.514	134.343	0.646	10.81	68.593	0.26	16.94	1.651	3.918	8.826	0.018	10.469	0.845	16.218	23.756	0.068	0.039	0.78	0.042		7.821	0.295	0.367	1.346	15.591	6.633	16.36	7.234	11.826	9.752	22.404	34.116
0.0306466	sham	12.357	1.08	0.777	1.091	2.409	5.715	18.28	0.287	122.511	0.461	13.092	85.778	0.354	14.791	1.194	4.382	9.362	0.04	11.385	0.368	25.489	40.295	0.128	0.037	0.944	0.04		15.291	0.208	0.376	0.953	24.305	9.967	24.487	9.132	16.286	13.409	21.482	47.288
0.0371659	sham	7.109	2.192	0.74	0.559	2.506	3.38	14.614	0.251	120.765	0.52	7.149	57.326	0.199	13.178	1.312	4.733	7.151	0.015	10.454	0.47	18.304	24.099	0.096	0.055	1.067	0.028		8.296	0.126	0.229	0.731	11.407	5.665	17.982	7.452	10.851	8.467	15.323	42.657
0.0407362	sham	12.11	2.479	0.352	0.851	2.064	4.883	17.158	0.311	101.717	0.378	11.368	71.472	0.207	15.124	1.07	3.424	9.642	0.02	8.443	0.922	21.656	29.42	0.072	0.053	0.757	0.081		12.697	0.177	0.302	1.703	16.682	8.03	24.922	11.822	21.968	12.164	18.825	48.805
0.0131453	6h	18.44	1.393	2.486	1.745	3.796	2.808	0.374	0.63	180.364	1.264	6.532	88.099	0.147	19.458	3.131	6.455	13.192	0.112	11.644	1.786	23.596	17.19	0.218	0.054	1.391	0.038	0.377	7.42	1.213	1.576	9.649	13.818	5.339	19.382	9.352	19.005	16.079	4.795	44.277
0.0145833	6h	27.017	1.114	1.468	2.114	1.697	4.374	0.512	0.647	226.06	0.84	14.68	113.266	0.135	26.168	3.656	9.481	19.113	0.148	16.983	4.034	34.084	30.12	0.143	0.133	2.433	0.041	0.844	11.653	3.428	1.893	14.489	18.047	9.521	25.536	10.473	23.452	19.478	8.799	85.721
0.015255	6h	18.903	0.964	0.893	1.463	5.158	3.356	0.486	0.367	178.846	0.458	11.47	109.906	0.138	18.097	3.884	11.566	15.39	0.082	11.205	3.205	28.882	21.576	0.121	0.122	1.611	0.021	0.754	7	0.419	1.242	3.828	14.093	5.02	18.401	7.079	16.724	18.828	6.123	67.392
0.0155046	6h	7.199	1.607	1.253	1.42	2.63	2.893	0.169	0.306	135.728	0.426	12.436	98.675	0.096	17.487	3.222	10.496	10.248	0.025	13.747	1.053	30.258	29.547	0.06	0.128	3.464	0.055	0.223	7.368	0.16	1.463	1.609	12.833	6.678	19.875	9.062	19.912	18.13	7.412	59.948
0.0160947	6h	12.935	2.876	1.288	1.588	3.669	4.609	0.334	0.524	186.23	0.621	17.812	122.881	0.1	27.422	5.409	12.462	14.168	0.158	18.194	1.933	35.836	42.643	0.107	0.138	3.862	0.084	0.602	10.262	0.528	1.689	2.785	16.351	7.304	23.732	8.811	20.37	21.381	10.328	86.975
0.0160973	6h	21.954	2.571	2.288	2.644	6.186	4.882	0.673	0.713	252.902	0.973	13.68	117.018	0.131	27.554	4.515	7.604	16.845	0.208	11.833	2.816	33.103	34.691	0.192	0.077	14.869	0.119	1.029	11.31	2.446	3.136	5.841	17.081	8.538	20.427	8.491	18.256	17.671	6.921	67.751
0.0224149	24h	13.667	3.446	1.205	2.435	3.742	5.618	0.389	0.647	179.827	0.829	20.149	176.066	0.113	28.382	4.844	19.438	18.559	0.111	33.874	2.93	45.935	55.637	0.123	0.38	5.498	0.162	1.464	15.108	0.45	2.598	3.21	11.725	10.409	20.046	8.319	20.708	22.448	9.984	72.84
0.0185379	24h	32.752	2.02	2.265	2.512	6.712	5.562	0.774	0.763	382.867	1.076	17.529	183.478	0.21	34.055	5.409	10.134	25.793	0.262	23.002	5.799	38.016	44.864	0.229	0.263	8.499	0.119	1.314	11.233	2.54	2.162	12.491	15.702	7.38	18.39	6.932	16.959	21.217	6.368	81.394
0.0209886	24h	12.312	4.989	1.438	4.441	2.828	8.324	0.923	0.935	180.153	1.39	20.548	170.406	0.099	27.976	2.741	17.964	17.099	0.103	26.368	0.601	48.859	63.591	0.143	0.066	2.673	0.185	0.053	17.219	0.523	3.631	3.532	17.762	13.713	19.894	9.114	18.381	17.964	19.224	69.377
0.0172494	24h	29.856	2.145	1.922	2.176	6.608	4.794	0.765	0.543	403.638	0.645	12.443	154.911	0.246	25.857	3.631	7.031	24.577	0.12	11.511	4.748	35.069	21.766	0.229	0.166	6.837	0.099	1.288	9.456	4.4	2.46	17.174	15.407	7.534	15.683	6.654	15.972	19.844	5.16	61.928
0.0158988	24h	30	2.099	1.694	2.38	7.704	5.702	0.753	0.545	420.036	0.575	16.781	170.943	0.232	30.302	4.191	7.816	26.909	0.175	16.237	5.846	40.193	27.923	0.171	0.186	8.641	0.078	1.799	10.439	3.233	2.797	12.527	17.253	8.832	15.954	6.579	16.09	19.352	5.717	65.291
0.0146308	24h	27.851	1.738	1.237	1.577	4.274	4.15	0.699	0.783	286.631	0.806	12.068	138.85	0.201	24.849	3.899	5.382	23.303	0.173	9.374	2.716	37.634	21.189	0.149	0.087	9.884	0.048	0.806	9.61	3.62	3.202	16.575	17.963	7.374	21.109	8.301	17.576	20.619	5.797	65.696
0.0278471	48h	20.552	3.852	1.492	4.661	2.643	5.801	0.359	0.497	190.76	0.599	14.234	180.846	0.099	15.875	3.208	6.58	17.42	0.076	10.886	0.617	42.025	31.763	0.154	0.062	2.376	0.068	0.044	11.75	0.855	5.151	1.671	19.35	11.141	13.412	5.854	11.996	19.064	6.463	53.495
0.0230338	48h	23.124	4.303	1.252	4.448	2.332	5.112	0.215	0.686	200.196	0.694	17.251	207.722	0.117	20.238	3.422	10.084	23.951	0.06	12.153	0.676	54.708	37.872	0.158	0.057	3.321	0.128	0.133	13.462	1.659	5.738	3.154	19.643	11.594	15.386	6.154	14.07	22.244	6.49	58.358
0.0179528	48h	22.721	3.036	1.18	3.538	2.655	6.749	0.235	0.56	165.82	0.585	15.919	193.519	0.108	15.341	2.596	6.901	18.047	0.046	11.843	0.449	50.105	37.49	0.19	0.043	3.035	0.08	0.061	13.08	0.996	6.11	1.737	15.465	11.143	15.083	6.828	14.137	20.922	6.218	53.053
0.0277273	48h	20.068	5.124	1.275	6.049	2.972	9.251	2.53	0.858	216.674	0.982	21.751	198.121	0.146	22.38	3.668	9.822	15.808	0.06	21.372	0.398	49.419	60.748	0.159	0.06	2.699	0.106	0.025	15.27	0.505	7.025	1.576	23.314	14.326	15.563	6.68	13.767	22.742	10.41	55.821
0.0264628	48h	12.273	4.155	1.013	4.838	1.851	7.661	6.961	0.477	119.635	0.858	20.211	146.224	0.166	19.108	1.758	4.692	10.999	0.015	11.44	0.198	34.087	64.944	0.099	0.029	1.723	0.08		16.536	0.264	3.563	2.578	17.463	11.487	14.262	5.822	10.766	13.383	20.843	44.982
0.0233012	48h	23.395	3.131	0.846	2.975	3.796	5.756	0.461	0.517	187.943	0.527	11.607	157.389	0.126	15.552	2.085	5.619	16.555	0.056	10.462	0.434	37.31	32.164	0.138	0.052	3.328	0.078	0.08	11.572	1.556	4.879	3.768	16.391	8.932	11.489	4.267	9.288	18.114	4.642	37.527
0.0287431	72h	16.329	5.7	1.039	1.956	2.755	7.963	11.366	0.405	142.907	0.584	23.447	119.334	0.215	21.423	1.949	5.043	12.77	0.073	13.082	0.394	39.991	53.301	0.113	0.052	1.225	0.136		20.08	0.359	2.112	2.547	35.937	15.399	24.356	8.6	15.829	17.492	18.976	55.724
0.022434	72h	22.352	4.615	1.56	4.33	2.951	5.125	7.291	0.956	211.705	1.28	11.109	175.501	0.16	15.232	3.278	6.774	15.938	0.06	14.804	0.47	29.322	26.587	0.259	0.047	3.878	0.107	0.025	12.736	0.541	4.083	0.944	17.518	9.704	10.218	4.895	9.999	20.131	4.54	48.51
0.0251764	72h	14.258	4.675	0.906	0.974	1.616	6.378	7.687	0.623	110.977	0.791	23.002	91.713	0.205	24.269	1.316	3.526	9.064	0.084	10.009	0.313	31.997	48.817	0.098	0.051	0.88	0.061	0.001	19.787	0.379	1.008	2.516	26.133	9.916	22.38	9.35	17.026	13.267	17.433	44.82
0.0229118	72h	14.773	2.66	0.686	0.796	1.96	5.504	12.858	0.364	103.105	0.535	15.896	99.889	0.198	20.311	0.98	3.138	10.126	0.112	9.099	0.204	23.241	35.719	0.075	0.04	0.933	0.067		15.923	0.395	0.835	0.947	29.582	10.355	19.365	6.927	14.295	11.838	19.652	41.804
0.0249539	72h	13.399	2.532	0.805	0.748	1.178	4.782	1.786	0.529	88.865	1.064	16.5	99.162	0.095	21.328	0.953	2.388	7.642	0.123	6.148	0.15	32.392	35.049	0.085	0.029	0.837	0.045		12.888	0.305	0.934	3.67	19.33	6.717	17.334	6.761	12.618	10.36	15.783	39.98
0.025308	72h	17.304	3.341	1.403	1.311	2.101	6.688	11.929	0.461	134.076	0.935	16.918	117.874	0.554	17.85	1.469	2.954	12.749	0.105	10.324	0.273	27.137	46.366	0.128	0.027	1.213	0.086		25.258	0.352	1.174	2.444	28.172	10.578	25.225	10.265	16.745	15.654	25.659	54.828
0.0284581	168h	9.453	2.789	0.941	1.09	2.94	2.964	11.591	0.272	113.823	0.484	7.139	71.438	0.202	15.168	1.345	3.656	6.818	0.078	9.393	0.591	12.492	24.502	0.1	0.055	0.928	0.119		7.131	0.274	0.481	1.415	20.741	5.076	18.939	8.647	14.802	11.234	21.41	30.912
0.029061	168h	11.516	3.885	1.074	0.871	2.49	4.36	13.266	0.314	114.782	0.55	12.132	64.597	0.169	18.867	1.286	3.824	7.565	0.062	10.637	0.582	18.462	37.041	0.086	0.048	0.757	0.096		12.114	0.19	0.504	1.388	22.64	8.091	20.192	8.545	14.401	11.315	20.596	35.214
0.0313253	168h	15.845	4.227	1.021	1.054	2.426	5.647	18.706	0.425	141.685	0.63	10.659	121.823	0.336	14.165	1.309	3.693	11.823	0.121	11.777	0.208	24.64	50.794	0.101	0.032	1.383	0.127		28.259	0.532	0.72	2.965	26.128	10.497	28.874	10.581	16.829	15.464	17.723	51.85
0.0266106	168h	5.992	3.606	0.985	0.874	0.247	5.052	0.095	1.214	163.496	1.516	14.594	103.949	0.099	22.985	2.117	5.829	12.471	0.15	16.543	0.268	27.696	53.651	0.108	0.159	1.358	0.144	0.035	21.946	0.308	0.543	1.35	34.541	11.073	21.685	7.534	14.252	27.917	10.739	39.658
0.0284859	168h	12.017	4.273	0.987	0.681	2.02	4.607	3.224	0.397	112.74	0.896	9.337	86.716	0.165	18.86	1.707	3.034	7.963	0.048	8.778	0.385	13.77	31.344	0.071	0.047	1.105	0.134		14.953	0.229	0.466	1.262	20.673	6.697	18.709	7.939	12.967	11.954	17.505	44.915
0.0289689	168h	5.842	2.018	0.756	0.54	2.656	2.57	12.886	0.281	100.204	0.478	6.246	47.903	0.152	12.781	1.339	4.471	6.086	0.024	12.254	0.334	14.391	24.148	0.066	0.04	0.604	0.056		9.255	0.134	0.321	1.897	12.375	5.748	12.894	6.233	8.64	7.42	13.842	27.662
Note: "Sham" is difined when the mice were anesthetized and sacrificed at 0 h.

## Sheet: varimp_Healthy
Item	Description
Imp_lasso	Amino acid importance score in LASSO model
Imp_rf	Amino acid importance score in random forest model
Imp_knn	Amino acid importance score in the K-nearest neighbor model
Imp_xgb	Amino acid importance score in extreme gradient boosting model
Imp_svr	Amino acid importance score in support vector regression model
Var	Imp_lasso	Imp_rf	Imp_knn	Imp_xgb	Imp_svr
Hyp	0	1.25443	28.9615	2.06897	11.7945
3MHis	56.6601	5.96807	85.9208	8.58238	71.5106
Asn	0	1.12772	31.3169	1.87739	9.09091
Ser	100	100	99.7323	100	100
Ala	0	3.50988	40.4176	8.04598	12.2001
Hcit	22.3676	17.7395	51.2313	5.4023	56.3366
Hyl	41.138	1.78662	100	60.8621	88.2393
Pro	0	4.48555	43.3084	10.1533	38.29
Tyr	33.6821	10.6564	53.8009	54.4253	40.926
Met	0	6.71566	36.8844	20.249	13.5857
Val	0	16.6244	35.1713	28.4483	10.8821

## Sheet: varimp_NASH
Item	Description
Imp_lasso	Amino acid importance score in LASSO model
Imp_rf	Amino acid importance score in random forest model
Imp_knn	Amino acid importance score in the K-nearest neighbor model
Imp_xgb	Amino acid importance score in extreme gradient boosting model
Imp_svr	Amino acid importance score in support vector regression model
Var	Imp_lasso	Imp_rf	Imp_knn	Imp_xgb	Imp_svr
His	0.449494	22.9032	8.9982	8.39822	2.7969
Hyp	26.1331	14.7312	8.45831	32.9811	8.56282
1MHis	40.7916	20.1075	12.7774	2.94772	8.86403
Asn	6.5801	13.3333	2.63947	0.0556174	0.774527
Arg	11.8242	100	100	100	100
Tau	0	26.6667	5.33893	0.444939	1.67814
Gln	0	22.043	10.078	8.67631	1.59208
Asa	1.39843	6.23656	7.13857	20.634	2.15146
Gly	16.6812	11.7204	6.59868	0.222469	3.22719
EtN	0	76.5591	15.237	68.02	8.00344
Asp	14.8458	55.6989	10.7379	0	8.51979
Sar	14.1466	22.1505	38.5123	20.9121	34.2943
bAla	5.48133	41.1828	33.4133	73.3593	23.6661
Thr	24.9594	22.2581	7.25855	2.44716	1.46299
GABA	5.9558	24.7312	10.9778	22.3582	3.5284
Hyl	0	2.90323	5.39892	21.3014	1.7642
Abu	100	55.5914	42.4715	81.535	46.5577
Cys	0	22.6882	24.7151	16.0734	20.7831
Tyr	0	12.9032	2.93941	33.5929	2.0654
Val	0	2.7957	1.43971	0	1.46299
Ile	0	3.54839	1.13977	0	1.50602
Leu	3.20889	10.5376	2.09958	31.0901	1.33391

## Sheet: Quality control_data
	1: His	2: Hyp	3: 3MHis	4: 1MHis	5: PEtN	6: Asn	7: Arg	8: Car	9: Tau	10: Ans	11: Ser	12: Gln	13: Asa	14: Gly	15: EtN	16: Asp	17: Cit	18: Sar	19: Glu	20: bAla	21: Thr	22: Ala	23: Hcit	24: GABA	25: Aad	26: Hyl	27: bAib	28: Pro	29: Cth	30: Abu	31: Cys	32: Tyr	33: Met	34: Val	35: Ile	36: Leu	37: Phe	38: Trp	39: Lys
	Conc. (μg/mL)	Conc. (μg/mL)	Conc. (μg/mL)	Conc. (μg/mL)	Conc. (μg/mL)	Conc. (μg/mL)	Conc. (μg/mL)	Conc. (μg/mL)	Conc. (μg/mL)	Conc. (μg/mL)	Conc. (μg/mL)	Conc. (μg/mL)	Conc. (μg/mL)	Conc. (μg/mL)	Conc. (μg/mL)	Conc. (μg/mL)	Conc. (μg/mL)	Conc. (μg/mL)	Conc. (μg/mL)	Conc. (μg/mL)	Conc. (μg/mL)	Conc. (μg/mL)	Conc. (μg/mL)	Conc. (μg/mL)	Conc. (μg/mL)	Conc. (μg/mL)	Conc. (μg/mL)	Conc. (μg/mL)	Conc. (μg/mL)	Conc. (μg/mL)	Conc. (μg/mL)	Conc. (μg/mL)	Conc. (μg/mL)	Conc. (μg/mL)	Conc. (μg/mL)	Conc. (μg/mL)	Conc. (μg/mL)	Conc. (μg/mL)	Conc. (μg/mL)
QC1	11.3733	2.012	0.3246	0.6222	3.0088	5.2622	11.1168	0.4155	147.081	0.5235	12.1168	114.274	0.2983	17.8773	1.6848	4.586	10.5842	0.1511	13.1343	0.6135	19.0664	38.4424	0.0741	0.1008	1.8092	0.0976	0.05525	12.8431	0.3807	0.7785	1.0612	17.1867	13.0514	23.1106	9.4331	18.4015	17.0825	18.3894	51.3127
QC2	14.0366	2.2141	0.4276	0.6299	2.5038	6.5384	1.5948	0.4441	146.062	0.4284	17.52	134.714	0.106	21.3782	2.4629	6.2428	13.416	0.2768	12.1221	0.636	36.532	53.7162	0.0619	0.125	2.1344	0.0834	0.0882222	18.4772	0.458	1.5813	1.6084	24.7324	20.3483	25.0761	9.8578	20.4322	24.0752	13.2386	68.71
QC3	17.2889	2.7917	0.5114	0.8393	1.9608	8.277	4.0021	0.5819	156.555	0.6491	17.6025	134.157	0.166	22.5069	1.8501	5.0661	13.0914	0.4207	15.7344	0.4213	28.803	56.844	0.1066	0.0943	2.3435	0.1283	0.0454	20.8669	0.506	0.8678	1.4878	26.8238	22.0249	24.603	9.5855	19.239	25.3434	16.7309	58.6567
QC4	11.3168	2.199	0.633222	0.721222	2.50311	4.76156	18.9096	1.0692	135.518	2.435	28.3716	82.4234	5.0023	15.0146	1.61311	3.99489	10.2137	0.1606	18.1936	24.7789	17.6974	31.8492	0.117111	0.0944	1.41922	0.0973333	2.411	14.7193	0.285778	0.412	1.6966	26.2307	12.5408	19.7458	8.6519	15.2875	14.3729	18.0407	48.3719
QC5	21.9944	2.982	1.4425	2.8727	4.2004	5.5192	1.9726	0.621	253.069	0.7719	15.4071	163.407	0.1624	23.6053	3.5253	9.6063	20.2809	0.1141	16.5702	2.4852	41.0848	36.6194	0.1642	0.1365	5.1831	0.0995	0.773556	11.9653	1.8402	3.4078	7.2802	16.1677	9.4785	17.2939	7.2187	15.674	19.2141	8.6744	62.4089
QC6	17.8513	2.8635	1.3849	2.6792	3.451	5.3553	2.3866	0.5444	182.729	0.7533	15.3626	127.091	0.14	21.4649	3.3277	8.324	14.5088	0.0937	13.9962	1.6251	34.6566	38.6924	0.135	0.0845	3.6605	0.0758	0.49175	11.8471	1.0878	2.8578	4.867	18.5328	9.2544	19.3023	7.8637	16.7369	18.3298	9.9249	60.6118
QC7	12.5447	3.528	0.9721	1.1958	2.0484	4.6989	8.939	0.5375	126.138	0.8224	12.6614	96.2691	0.1781	18.3966	1.563	4.0333	9.5496	0.0862	10.9442	0.3505	22.8403	36.7652	0.1049	0.0548	1.2663	0.0956	0.0203333	15.4992	0.3287	0.9895	1.8354	22.9661	8.3874	19.059	7.7412	13.5829	14.09	15.9223	40.5325
